# Supplementary material for: Four new species from the diatom (Bacillariophyceae) genus Adlafia Moser, Lange-Bertalot & Metzeltin from waterbodies of Vietnam
Source: PhytoKeys. 2020 Oct 7;162:13–27. doi: 10.3897/phytokeys.162.57657 (PMC7557529; doi:10.3897/phytokeys.162.57657)
Supplement: XML Treatment for Adlafia lamdongiensis [file phytokeys.162.57657-treatment1.xml]

<!DOCTYPE tp:taxon-treatment
  PUBLIC "-//TaxonX//DTD Taxonomic Treatment Publishing DTD v0 20100105//EN" "tax-treatment-NSO.dtd">
<tp:taxon-treatment xmlns:tp="http://www.plazi.org/taxpub"><tp:treatment-meta><kwd-group><label>Taxon classification</label><kwd><named-content xmlns:xlink="http://www.w3.org/1999/xlink" content-type="kingdom">Plantae</named-content></kwd><kwd><named-content xmlns:xlink="http://www.w3.org/1999/xlink" content-type="order">Naviculales</named-content></kwd><kwd><named-content xmlns:xlink="http://www.w3.org/1999/xlink" content-type="family">Naviculaceae</named-content></kwd></kwd-group><mixed-citation publication-type="journal"><person-group><name><surname>Glushchenko</surname><given-names>Anton M.</given-names></name><name><surname>Kociolek</surname><given-names>John Patrick</given-names></name><name><surname>Kuznetsova</surname><given-names>Irina V.</given-names></name><name><surname>Kulikovskiy</surname><given-names>Maxim S.</given-names></name></person-group><article-title>Four new species from the diatom (<tp:taxon-name><tp:taxon-name-part taxon-name-part-type="class">Bacillariophyceae</tp:taxon-name-part></tp:taxon-name>) genus <italic><tp:taxon-name><tp:taxon-name-part taxon-name-part-type="genus" reg="Adlafia">Adlafia</tp:taxon-name-part></tp:taxon-name></italic> Moser, Lange-Bertalot &amp; Metzeltin from waterbodies of Vietnam</article-title><source>PhytoKeys</source><day>07</day><month>10</month><year>2020</year><volume>162</volume><fpage>13</fpage><lpage>27</lpage><pub-id pub-id-type="doi">10.3897/phytokeys.162.57657</pub-id></mixed-citation></tp:treatment-meta><tp:nomenclature><tp:taxon-name><object-id xmlns:xlink="http://www.w3.org/1999/xlink" content-type="arpha" xlink:type="simple">5F436F59-DB7F-5A79-B740-04E025EB0FE6</object-id>
              <tp:taxon-name-part taxon-name-part-type="genus" reg="Adlafia">Adlafia</tp:taxon-name-part>
              <tp:taxon-name-part taxon-name-part-type="species" reg="lamdongiensis">lamdongiensis</tp:taxon-name-part>
            </tp:taxon-name><tp:taxon-authority>Glushch., Kulik. &amp; Kociolek</tp:taxon-authority><tp:taxon-status xmlns:xlink="http://www.w3.org/1999/xlink" xlink:type="simple">sp. nov.</tp:taxon-status><xref ref-type="fig" rid="F1">Figs 1</xref><xref ref-type="fig" rid="F2">, 2</xref></tp:nomenclature><tp:treatment-sec sec-type="Holotype" id="SECID0ECDAE"><title>Holotype.</title><p>Slide no. 00269 in collection of Maxim Kulikovskiy at the Herbarium of the Institute of Plant Physiology Russian Academy of Science, Moscow, Russia, represented here by Fig. <xref ref-type="fig" rid="F1">1A</xref>.</p><fig id="F1" position="float" orientation="portrait"><object-id xmlns:xlink="http://www.w3.org/1999/xlink" content-type="doi" xlink:type="simple">10.3897/phytokeys.162.57657.figure1</object-id><object-id xmlns:xlink="http://www.w3.org/1999/xlink" content-type="arpha" xlink:type="simple">AFC3A537-058C-5FD2-B30B-53DF70A40580</object-id><label>Figure 1.</label><caption><p><bold>A–G</bold><italic><tp:taxon-name><tp:taxon-name-part taxon-name-part-type="genus" reg="Adlafia">Adlafia</tp:taxon-name-part> <tp:taxon-name-part taxon-name-part-type="species" reg="lamdongiensis">lamdongiensis</tp:taxon-name-part></tp:taxon-name></italic> Glushch., Kulik. &amp; Kociolek sp. nov. <abbrev xmlns:xlink="http://www.w3.org/1999/xlink" xlink:title="Light microscopic" id="ABBRID0EBEAE" xlink:type="simple">LM</abbrev>, <abbrev xmlns:xlink="http://www.w3.org/1999/xlink" xlink:title="differential interference contrast" id="ABBRID0EFEAE" xlink:type="simple">DIC</abbrev>, size diminution series. Slides no 00269 (<bold>A–C, E–G</bold>) and 03593 (<bold>D</bold>). Holotype (<bold>A</bold>). Scale bar: 10 μm.</p></caption><graphic xmlns:xlink="http://www.w3.org/1999/xlink" xlink:href="phytokeys-162-013-g001.jpg" position="float" orientation="portrait" xlink:type="simple" id="oo_460084.jpg"><uri content-type="original_file" xlink:type="simple">https://binary.pensoft.net/fig/460084</uri></graphic></fig></tp:treatment-sec><tp:treatment-sec sec-type="type locality" id="SECID0EUEAE"><title>Type locality.</title><p>Vietnam. Lâm Đồng Province, Da Tien Reservoir, benthos, <named-content xmlns:xlink="http://www.w3.org/1999/xlink" content-type="dwc:verbatimCoordinates" xlink:type="simple"><named-content content-type="geo-json" specific-use="{&#34;type&#34;:&#34;Point&#34;,&#34;coordinates&#34;:[108.449783,11.980267]}" id="NCID0E4EAE" xlink:type="simple">11°58.816'N, 108°26.987'E</named-content></named-content>, 1503 m elev., <italic>leg.</italic> E.S. Gusev, <italic>21.06.2012</italic>.</p></tp:treatment-sec><tp:treatment-sec sec-type="description" id="SECID0EGFAE"><title>Description.</title><p><bold><abbrev xmlns:xlink="http://www.w3.org/1999/xlink" xlink:title="Light microscopic" id="ABBRID0ENFAE" xlink:type="simple">LM</abbrev></bold> (Fig. <xref ref-type="fig" rid="F1">1A–G</xref>). Valves linear with weakly convex margins. Ends are distinctly narrowly-rostrate. Length 9.7–13 μm (11.4 ± 0.9; n = 16), breadth 2.5–2.8 (2.7 ± 0.1; n = 16) μm. Striae and areolae not resolved in <abbrev xmlns:xlink="http://www.w3.org/1999/xlink" xlink:title="Light microscopic" id="ABBRID0EVFAE" xlink:type="simple">LM</abbrev>.</p><p><bold><abbrev xmlns:xlink="http://www.w3.org/1999/xlink" xlink:title="scanning electron microscopy" id="ABBRID0E3FAE" xlink:type="simple">SEM</abbrev>, external view</bold> (Fig. <xref ref-type="fig" rid="F2">2A–C</xref>). Valve face flat. Axial area linear. Central area absent. Raphe filiform, weakly lateral. Proximal raphe endings slightly expanded. Distal raphe endings positioned on valve mantle, hooked and curved in same direction, terminating at valve face-mantle junction. Striae uniseriate, radiate, becoming abruptly convergent approaching apices, Striae 45–50 in 10 μm (47.5 ± 1; n = 16). Areolae rounded or rectangular, hymenes not preserved during specimen preparation. Slit-like opening of apical areolae arranged in one row onto valve apex. Areolae 40–50 in 10 μm (45 ± 1.8; n = 16).</p><p><bold><abbrev xmlns:xlink="http://www.w3.org/1999/xlink" xlink:title="scanning electron microscopy" id="ABBRID0EIGAE" xlink:type="simple">SEM</abbrev>, internal view</bold> (Fig. <xref ref-type="fig" rid="F2">2D–F</xref>). Raphe slightly lateral, lies in a prominent and raised raphe-sternum. Proximal raphe endings deflected towards primary side of valve. Distal raphe endings terminating in small helictoglossae. Striae continuing onto valve mantle. Short striae alternate with longer striae at valve center. Areolae rounded or rectangular. Openings of apical areolae apically elongated.</p><fig id="F2" position="float" orientation="portrait"><object-id xmlns:xlink="http://www.w3.org/1999/xlink" content-type="doi" xlink:type="simple">10.3897/phytokeys.162.57657.figure2</object-id><object-id xmlns:xlink="http://www.w3.org/1999/xlink" content-type="arpha" xlink:type="simple">636185BB-8600-50B5-91D9-27437A882F58</object-id><label>Figure 2.</label><caption><p><bold>A–F</bold><italic><tp:taxon-name><tp:taxon-name-part taxon-name-part-type="genus" reg="Adlafia">Adlafia</tp:taxon-name-part> <tp:taxon-name-part taxon-name-part-type="species" reg="lamdongiensis">lamdongiensis</tp:taxon-name-part></tp:taxon-name></italic> Glushch., Kulik. &amp; Kociolek sp. nov. <abbrev xmlns:xlink="http://www.w3.org/1999/xlink" xlink:title="scanning electron microscopy" id="ABBRID0EGHAE" xlink:type="simple">SEM</abbrev>. Sample no 00269 <bold>A–C</bold> external views <bold>D–F</bold> internal views <bold>A</bold> whole valve. The valve face is flat <bold>B</bold> central area <bold>C</bold> valve end <bold>D</bold> whole valve <bold>E</bold> central area <bold>F</bold> valve end. Scale bars: 2 μm (<bold>A</bold>), 1 μm (<bold>D</bold>), 0.5 μm (<bold>B, C, E, F</bold>).</p></caption><graphic xmlns:xlink="http://www.w3.org/1999/xlink" xlink:href="phytokeys-162-013-g002.jpg" position="float" orientation="portrait" xlink:type="simple" id="oo_460085.jpg"><uri content-type="original_file" xlink:type="simple">https://binary.pensoft.net/fig/460085</uri></graphic></fig></tp:treatment-sec><tp:treatment-sec sec-type="etymology" id="SECID0EFIAE"><title>Etymology.</title><p>Epithet refers to the province of Vietnam (Lâm Đồng Province) where the specimens were found.</p></tp:treatment-sec><tp:treatment-sec sec-type="distribution" id="SECID0EKIAE"><title>Distribution.</title><p>Vietnam. Type locality (slide no. 00269) and slide no. 03593.</p></tp:treatment-sec></tp:taxon-treatment>
