# Supplementary material for: Four new species from the diatom (Bacillariophyceae) genus Adlafia Moser, Lange-Bertalot & Metzeltin from waterbodies of Vietnam
Source: PhytoKeys. 2020 Oct 7;162:13–27. doi: 10.3897/phytokeys.162.57657 (PMC7557529; doi:10.3897/phytokeys.162.57657)
Supplement: XML Treatment for Adlafia babeiensis [file phytokeys.162.57657-treatment2.xml]

<!DOCTYPE tp:taxon-treatment
  PUBLIC "-//TaxonX//DTD Taxonomic Treatment Publishing DTD v0 20100105//EN" "tax-treatment-NSO.dtd">
<tp:taxon-treatment xmlns:tp="http://www.plazi.org/taxpub"><tp:treatment-meta><kwd-group><label>Taxon classification</label><kwd><named-content xmlns:xlink="http://www.w3.org/1999/xlink" content-type="kingdom">Plantae</named-content></kwd><kwd><named-content xmlns:xlink="http://www.w3.org/1999/xlink" content-type="order">Naviculales</named-content></kwd><kwd><named-content xmlns:xlink="http://www.w3.org/1999/xlink" content-type="family">Naviculaceae</named-content></kwd></kwd-group><mixed-citation publication-type="journal"><person-group><name><surname>Glushchenko</surname><given-names>Anton M.</given-names></name><name><surname>Kociolek</surname><given-names>John Patrick</given-names></name><name><surname>Kuznetsova</surname><given-names>Irina V.</given-names></name><name><surname>Kulikovskiy</surname><given-names>Maxim S.</given-names></name></person-group><article-title>Four new species from the diatom (<tp:taxon-name><tp:taxon-name-part taxon-name-part-type="class">Bacillariophyceae</tp:taxon-name-part></tp:taxon-name>) genus <italic><tp:taxon-name><tp:taxon-name-part taxon-name-part-type="genus" reg="Adlafia">Adlafia</tp:taxon-name-part></tp:taxon-name></italic> Moser, Lange-Bertalot &amp; Metzeltin from waterbodies of Vietnam</article-title><source>PhytoKeys</source><day>07</day><month>10</month><year>2020</year><volume>162</volume><fpage>13</fpage><lpage>27</lpage><pub-id pub-id-type="doi">10.3897/phytokeys.162.57657</pub-id></mixed-citation></tp:treatment-meta><tp:nomenclature><tp:taxon-name><object-id xmlns:xlink="http://www.w3.org/1999/xlink" content-type="arpha" xlink:type="simple">6D928016-A673-5BF2-9F07-67EB3B1697E6</object-id>
              <tp:taxon-name-part taxon-name-part-type="genus" reg="Adlafia">Adlafia</tp:taxon-name-part>
              <tp:taxon-name-part taxon-name-part-type="species" reg="babeiensis">babeiensis</tp:taxon-name-part>
            </tp:taxon-name><tp:taxon-authority>Glushch., Kulik. &amp; Kociolek</tp:taxon-authority><tp:taxon-status xmlns:xlink="http://www.w3.org/1999/xlink" xlink:type="simple">sp. nov.</tp:taxon-status><xref ref-type="fig" rid="F3">Figs 3</xref><xref ref-type="fig" rid="F4">, 4</xref></tp:nomenclature><tp:treatment-sec sec-type="Holotype" id="SECID0E3JAE"><title>Holotype.</title><p>Slide no. 02168 in collection of Maxim Kulikovskiy at the Herbarium of the Institute of Plant Physiology Russian Academy of Science, Moscow, Russia, represented here by Fig. <xref ref-type="fig" rid="F3">3A</xref>.</p><fig id="F3" position="float" orientation="portrait"><object-id xmlns:xlink="http://www.w3.org/1999/xlink" content-type="doi" xlink:type="simple">10.3897/phytokeys.162.57657.figure3</object-id><object-id xmlns:xlink="http://www.w3.org/1999/xlink" content-type="arpha" xlink:type="simple">0FB27CE5-B5E0-52FD-BB50-16666149D9F7</object-id><label>Figure 3.</label><caption><p><bold>A–L</bold><italic><tp:taxon-name><tp:taxon-name-part taxon-name-part-type="genus" reg="Adlafia">Adlafia</tp:taxon-name-part> <tp:taxon-name-part taxon-name-part-type="species" reg="babeiensis">babeiensis</tp:taxon-name-part></tp:taxon-name></italic> Glushch., Kulik. &amp; Kociolek, sp. nov. <abbrev xmlns:xlink="http://www.w3.org/1999/xlink" xlink:title="Light microscopic" id="ABBRID0E2KAE" xlink:type="simple">LM</abbrev>, <abbrev xmlns:xlink="http://www.w3.org/1999/xlink" xlink:title="differential interference contrast" id="ABBRID0E6KAE" xlink:type="simple">DIC</abbrev>, size diminution series. Slide no 02168. Holotype (<bold>A</bold>). Scale bar: 10 μm.</p></caption><graphic xmlns:xlink="http://www.w3.org/1999/xlink" xlink:href="phytokeys-162-013-g003.jpg" position="float" orientation="portrait" xlink:type="simple" id="oo_460086.jpg"><uri content-type="original_file" xlink:type="simple">https://binary.pensoft.net/fig/460086</uri></graphic></fig></tp:treatment-sec><tp:treatment-sec sec-type="type locality" id="SECID0EKLAE"><title>Type locality.</title><p>Vietnam. Bắc Kạn Province, Ba Bể Lake, benthos, <named-content xmlns:xlink="http://www.w3.org/1999/xlink" content-type="dwc:verbatimCoordinates" xlink:type="simple"><named-content content-type="geo-json" specific-use="{&#34;type&#34;:&#34;Point&#34;,&#34;coordinates&#34;:[105.614267,22.393417]}" id="NCID0ETLAE" xlink:type="simple">22°23.605'N, 105°36.856'E</named-content></named-content>, 163 m elev., <italic>leg.</italic> E.S. Gusev, <italic>29.04.2015</italic>.</p></tp:treatment-sec><tp:treatment-sec sec-type="description" id="SECID0E3LAE"><title>Description.</title><p><bold><abbrev xmlns:xlink="http://www.w3.org/1999/xlink" xlink:title="Light microscopic" id="ABBRID0EDMAE" xlink:type="simple">LM</abbrev></bold> (Fig. <xref ref-type="fig" rid="F3">3A–L</xref>). Valves lanceolate with rostrate ends. Length 11.5–14.0 μm (12.8 ± 0.6; n = 21), breadth 4.0–4.5 μm (4.3 ± 0.1; n = 21). Axial area narrow, almost linear. Central area weakly expressed or absent. Raphe filiform. Striae indistinct in <abbrev xmlns:xlink="http://www.w3.org/1999/xlink" xlink:title="Light microscopic" id="ABBRID0ELMAE" xlink:type="simple">LM</abbrev>, weakly radial at the central area, convergent towards to the ends. Areolae not resolved in <abbrev xmlns:xlink="http://www.w3.org/1999/xlink" xlink:title="Light microscopic" id="ABBRID0EPMAE" xlink:type="simple">LM</abbrev>.</p><p><bold><abbrev xmlns:xlink="http://www.w3.org/1999/xlink" xlink:title="scanning electron microscopy" id="ABBRID0EWMAE" xlink:type="simple">SEM</abbrev>, external view</bold> (Fig. <xref ref-type="fig" rid="F4">4A–C</xref>). Valve face flat. Axial area linear. Central area absent. Raphe filiform, weakly lateral. Proximal raphe endings slightly expanded, deflected. Distal raphe endings positioned on the valve mantle, hooked and curved in the same direction, and terminating at the junction valve face-mantle. Striae uniseriate, radiate, becoming abruptly convergent approaching apices, Striae 36–40 in 10 μm (38 ± 0.1; n = 21). Areolae rounded or rectangular, occluded by hymenes. Slit-like opening of apical areolas invisible. Areolae 65–70 in 10 μm (67.5 ± 0.8; n = 21).</p><p><bold><abbrev xmlns:xlink="http://www.w3.org/1999/xlink" xlink:title="scanning electron microscopy" id="ABBRID0ECNAE" xlink:type="simple">SEM</abbrev>, internal view</bold> (Fig. <xref ref-type="fig" rid="F4">4D</xref>). The raphe straight, lying in a prominent and raised raphe-sternum. Proximal raphe endings deflected towards primary side of valve. Distal raphe endings terminating in small helictoglossae. Striae continuing on to valve mantle. Short striae alternate with longer striae at the center of the valve. Areolae rounded. Openings of apical areolae apically elongated.</p><fig id="F4" position="float" orientation="portrait"><object-id xmlns:xlink="http://www.w3.org/1999/xlink" content-type="doi" xlink:type="simple">10.3897/phytokeys.162.57657.figure4</object-id><object-id xmlns:xlink="http://www.w3.org/1999/xlink" content-type="arpha" xlink:type="simple">FE808ED7-A7C5-5E90-A5EC-75E53957C443</object-id><label>Figure 4.</label><caption><p><bold>A–D</bold><italic><tp:taxon-name><tp:taxon-name-part taxon-name-part-type="genus" reg="Adlafia">Adlafia</tp:taxon-name-part> <tp:taxon-name-part taxon-name-part-type="species" reg="babeiensis">babeiensis</tp:taxon-name-part></tp:taxon-name></italic> Glushch., Kulik. &amp; Kociolek, sp. nov. <bold>A–C</bold><abbrev xmlns:xlink="http://www.w3.org/1999/xlink" xlink:title="scanning electron microscopy" id="ABBRID0ECOAE" xlink:type="simple">SEM</abbrev>, external views <bold>D</bold> internal views. Sample no 02168. Scale bars: 2 μm (<bold>A, C</bold>), 1 μm (<bold>B, D</bold>).</p></caption><graphic xmlns:xlink="http://www.w3.org/1999/xlink" xlink:href="phytokeys-162-013-g004.jpg" position="float" orientation="portrait" xlink:type="simple" id="oo_460087.jpg"><uri content-type="original_file" xlink:type="simple">https://binary.pensoft.net/fig/460087</uri></graphic></fig></tp:treatment-sec><tp:treatment-sec sec-type="etymology" id="SECID0EROAE"><title>Etymology.</title><p>Epithet refers to the lake of Vietnam where the new species was found.</p></tp:treatment-sec><tp:treatment-sec sec-type="distribution" id="SECID0EWOAE"><title>Distribution.</title><p>Vietnam. Known only from the type locality.</p></tp:treatment-sec></tp:taxon-treatment>
