# Supplementary material for: Four new species from the diatom (Bacillariophyceae) genus Adlafia Moser, Lange-Bertalot & Metzeltin from waterbodies of Vietnam
Source: PhytoKeys. 2020 Oct 7;162:13–27. doi: 10.3897/phytokeys.162.57657 (PMC7557529; doi:10.3897/phytokeys.162.57657)
Supplement: XML Treatment for Adlafia vietnamensis [file phytokeys.162.57657-treatment3.xml]

<!DOCTYPE tp:taxon-treatment
  PUBLIC "-//TaxonX//DTD Taxonomic Treatment Publishing DTD v0 20100105//EN" "tax-treatment-NSO.dtd">
<tp:taxon-treatment xmlns:tp="http://www.plazi.org/taxpub"><tp:treatment-meta><kwd-group><label>Taxon classification</label><kwd><named-content xmlns:xlink="http://www.w3.org/1999/xlink" content-type="kingdom">Plantae</named-content></kwd><kwd><named-content xmlns:xlink="http://www.w3.org/1999/xlink" content-type="order">Naviculales</named-content></kwd><kwd><named-content xmlns:xlink="http://www.w3.org/1999/xlink" content-type="family">Naviculaceae</named-content></kwd></kwd-group><mixed-citation publication-type="journal"><person-group><name><surname>Glushchenko</surname><given-names>Anton M.</given-names></name><name><surname>Kociolek</surname><given-names>John Patrick</given-names></name><name><surname>Kuznetsova</surname><given-names>Irina V.</given-names></name><name><surname>Kulikovskiy</surname><given-names>Maxim S.</given-names></name></person-group><article-title>Four new species from the diatom (<tp:taxon-name><tp:taxon-name-part taxon-name-part-type="class">Bacillariophyceae</tp:taxon-name-part></tp:taxon-name>) genus <italic><tp:taxon-name><tp:taxon-name-part taxon-name-part-type="genus" reg="Adlafia">Adlafia</tp:taxon-name-part></tp:taxon-name></italic> Moser, Lange-Bertalot &amp; Metzeltin from waterbodies of Vietnam</article-title><source>PhytoKeys</source><day>07</day><month>10</month><year>2020</year><volume>162</volume><fpage>13</fpage><lpage>27</lpage><pub-id pub-id-type="doi">10.3897/phytokeys.162.57657</pub-id></mixed-citation></tp:treatment-meta><tp:nomenclature><tp:taxon-name><object-id xmlns:xlink="http://www.w3.org/1999/xlink" content-type="arpha" xlink:type="simple">B3750889-8BF7-546E-8897-9AADA8807E56</object-id>
              <tp:taxon-name-part taxon-name-part-type="genus" reg="Adlafia">Adlafia</tp:taxon-name-part>
              <tp:taxon-name-part taxon-name-part-type="species" reg="vietnamensis">vietnamensis</tp:taxon-name-part>
            </tp:taxon-name><tp:taxon-authority>Glushch., Kulik. &amp; Kociolek</tp:taxon-authority><tp:taxon-status xmlns:xlink="http://www.w3.org/1999/xlink" xlink:type="simple">sp. nov.</tp:taxon-status><xref ref-type="fig" rid="F5">Figs 5</xref><xref ref-type="fig" rid="F6">, 6</xref></tp:nomenclature><tp:treatment-sec sec-type="Holotype" id="SECID0EIQAE"><title>Holotype.</title><p>Slide no. 00325 in collection of Maxim Kulikovskiy at the Herbarium of the Institute of Plant Physiology Russian Academy of Science, Moscow, Russia, represented here by Fig. <xref ref-type="fig" rid="F5">5G</xref>.</p><fig id="F5" position="float" orientation="portrait"><object-id xmlns:xlink="http://www.w3.org/1999/xlink" content-type="doi" xlink:type="simple">10.3897/phytokeys.162.57657.figure5</object-id><object-id xmlns:xlink="http://www.w3.org/1999/xlink" content-type="arpha" xlink:type="simple">B8F8762F-D371-5F1B-B2C2-522D7674D2D1</object-id><label>Figure 5.</label><caption><p><bold>A–K</bold><italic><tp:taxon-name><tp:taxon-name-part taxon-name-part-type="genus" reg="Adlafia">Adlafia</tp:taxon-name-part> <tp:taxon-name-part taxon-name-part-type="species" reg="vietnamensis">vietnamensis</tp:taxon-name-part></tp:taxon-name></italic> Glushch., Kulik. &amp; Kociolek, sp. nov. <abbrev xmlns:xlink="http://www.w3.org/1999/xlink" xlink:title="Light microscopic" id="ABBRID0EHRAE" xlink:type="simple">LM</abbrev>, <abbrev xmlns:xlink="http://www.w3.org/1999/xlink" xlink:title="differential interference contrast" id="ABBRID0ELRAE" xlink:type="simple">DIC</abbrev>, size diminution series. Slides no 00325 (<bold>B–K</bold>) and 04633 (<bold>A</bold>). Holotype (<bold>G</bold>). Scale bar: 10 μm.</p></caption><graphic xmlns:xlink="http://www.w3.org/1999/xlink" xlink:href="phytokeys-162-013-g005.jpg" position="float" orientation="portrait" xlink:type="simple" id="oo_460088.jpg"><uri content-type="original_file" xlink:type="simple">https://binary.pensoft.net/fig/460088</uri></graphic></fig></tp:treatment-sec><tp:treatment-sec sec-type="type locality" id="SECID0E1RAE"><title>Type locality.</title><p>Vietnam. Khánh Hòa Province, Suối Tiên River, benthos and periphyton, <named-content xmlns:xlink="http://www.w3.org/1999/xlink" content-type="dwc:verbatimCoordinates" xlink:type="simple"><named-content content-type="geo-json" specific-use="{&#34;type&#34;:&#34;Point&#34;,&#34;coordinates&#34;:[109.028233,12.203317]}" id="NCID0EDSAE" xlink:type="simple">12°12.199'N, 109°01.694'E</named-content></named-content>, 68 m elev., <italic>leg.</italic> E.S. Gusev, <italic>02.07.2012</italic>.</p></tp:treatment-sec><tp:treatment-sec sec-type="description" id="SECID0EMSAE"><title>Description.</title><p><bold><abbrev xmlns:xlink="http://www.w3.org/1999/xlink" xlink:title="Light microscopic" id="ABBRID0ETSAE" xlink:type="simple">LM</abbrev></bold> (Fig. <xref ref-type="fig" rid="F5">5A–K</xref>). Valves linear-elliptical with capitate to subcapitate ends. Length 15–22 μm (18.5 ± 1.6; n = 20), breadth 3.5–5.0 μm (4.3 ± 0.4; n = 20). Axial area narrow, almost linear. Central area weakly expressed. Raphe filiform. Striae radiate, becoming abruptly convergent approaching apices, 32–34 in 10 μm (33 ± 0.4; n = 20). Areolae not resolved in <abbrev xmlns:xlink="http://www.w3.org/1999/xlink" xlink:title="Light microscopic" id="ABBRID0E2SAE" xlink:type="simple">LM</abbrev>.</p><p><bold><abbrev xmlns:xlink="http://www.w3.org/1999/xlink" xlink:title="scanning electron microscopy" id="ABBRID0ECTAE" xlink:type="simple">SEM</abbrev>, external view</bold> (Fig. <xref ref-type="fig" rid="F6">6A–C</xref>). Valve face flat. Axial area linear. Central area weakly expressed. Raphe filiform. Proximal raphe endings slightly expanded, deflected. Distal raphe endings positioned on the valve mantle, hooked and curved in the same direction, and terminating at the junction valve face. Striae uniseriate. Areolae rounded or rectangular, occluded by hymenes. Slit-like opening of apical areolae invisible. Areolae 50–55 in 10 μm (52.5 ± 1.0; n = 20).</p><p><bold><abbrev xmlns:xlink="http://www.w3.org/1999/xlink" xlink:title="scanning electron microscopy" id="ABBRID0EOTAE" xlink:type="simple">SEM</abbrev>, internal view</bold> (Fig. <xref ref-type="fig" rid="F6">6D–F</xref>). Raphe straight, lying in a prominent and raised raphe-sternum. Proximal raphe endings deflected towards primary side of valve. Distal raphe endings terminating in small helictoglossae. Striae continuing onto valve mantle. Short striae alternate with longer striae at the center of the valve. Areolae rounded or rectangular. The openings of apical areolae apically elongated.</p><fig id="F6" position="float" orientation="portrait"><object-id xmlns:xlink="http://www.w3.org/1999/xlink" content-type="doi" xlink:type="simple">10.3897/phytokeys.162.57657.figure6</object-id><object-id xmlns:xlink="http://www.w3.org/1999/xlink" content-type="arpha" xlink:type="simple">A3F18B1C-F7E8-55D1-957D-D7790AAE54EF</object-id><label>Figure 6.</label><caption><p><bold>A–F</bold><italic><tp:taxon-name><tp:taxon-name-part taxon-name-part-type="genus" reg="Adlafia">Adlafia</tp:taxon-name-part> <tp:taxon-name-part taxon-name-part-type="species" reg="vietnamensis">vietnamensis</tp:taxon-name-part></tp:taxon-name></italic> Glushch., Kulik. &amp; Kociolek, sp. nov. <abbrev xmlns:xlink="http://www.w3.org/1999/xlink" xlink:title="scanning electron microscopy" id="ABBRID0EMUAE" xlink:type="simple">SEM</abbrev>, sample no 00325 <bold>A–C</bold> external views. <bold>D, E</bold> internal views <bold>A</bold> whole valve <bold>B</bold> central area <bold>C</bold> valve end <bold>D</bold> whole valve <bold>E</bold> central area <bold>F</bold> valve end. Scale bars: 2.5 μm (<bold>A, D</bold>), 1 μm (<bold>B, C, E</bold>), 0.5 μm (<bold>F</bold>).</p></caption><graphic xmlns:xlink="http://www.w3.org/1999/xlink" xlink:href="phytokeys-162-013-g006.jpg" position="float" orientation="portrait" xlink:type="simple" id="oo_460089.jpg"><uri content-type="original_file" xlink:type="simple">https://binary.pensoft.net/fig/460089</uri></graphic></fig></tp:treatment-sec><tp:treatment-sec sec-type="etymology" id="SECID0ELVAE"><title>Etymology.</title><p>Epithet refers to the country where the new species was found.</p></tp:treatment-sec><tp:treatment-sec sec-type="distribution" id="SECID0EQVAE"><title>Distribution.</title><p>Vietnam. Slides no. 00325 (type locality) and no. 04633.</p></tp:treatment-sec></tp:taxon-treatment>
